# Supplementary material for: Levels of Furaneol in Msalais Wines: A Comprehensive Overview of Multiple Stages and Pathways of Its Formation during Msalais Winemaking
Source: Molecules. 2019 Aug 27;24(17):3104. doi: 10.3390/molecules24173104 (PMC6749365; doi:10.3390/molecules24173104)
Supplement: Supplementary file 1 [file molecules-24-03104-s001.zip]

Archive with 1 entries (1 files):
- molecules-571058-supplementary.xlsx
