# Supplementary material for: Levels of Furaneol in Msalais Wines: A Comprehensive Overview of Multiple Stages and Pathways of Its Formation during Msalais Winemaking
Source: Molecules. 2019 Aug 27;24(17):3104. doi: 10.3390/molecules24173104 (PMC6749365; doi:10.3390/molecules24173104)
Supplement: Supplementary file 1 [file molecules-24-03104-s001.zip › molecules-571058-supplementary.xlsx]

## Sheet: furaneol contents in models
"sb"samples	furaneol content (mg/L)		"nf"samples	furaneol content (mg/L)		"Sj1"samples	furaneol content (mg/L)			"Sj2"samples	furaneol content (mg/L)		"mj"samples	furaneol content (mg/L)			"oj"samples	furaneol content (mg/L)
sb	1.4±0.13		Sgj	1.69±0.14		Sgj	1.69±0.14			Sgej	1.52±0.09		mgj	0.45±0.04			Ogj	1.9±0.11
afsb1d	3.36±0.11		nfSgj1d	1.75±0.01		bSgj0min	2.33±0.24			bSgej0min	4.98±0.19		bmgj0min	1.84±0.09			bOgj0min	3.55±0.1
afsb7d	7.08±0.19		nfSgj7d	2.73±0.03		bSgj30min	3.85±0.12			bSgej15min	6.85±0.21		bmgj30min	4.47±0.15			bOgj30min	4.78±0.09
afsb16d	12.6±0.23		nfSgj13d	3.02±0.04		bSgj60min	5.73±0.09			bSgej30min	8.55±0.23		bmgj90min	13.31±0.16			bOgj60min	7.73±0.14
afsb25d	15.95±0.29		nfSgj20d	3.8±0		bSgj120min	9.01±0.06			bSgej60min	12.09±0.45		fbmgj1d	16.13±0.39			bOgj90min	12.26±0.25
afsb33d	17.68±0.06		nfSgj27d	5.04±0.11		fbSgj1d	10.18±0.14			bSgej120min	14.63±0.2		fbmgj5d	25.81±0.13			afbOgj1d	10.94±0.38
afsb48d	21.42±0.51		nfSgj33d	7.4±0.02		fbSgj5d	30.67±0.72			fbSgej1d	18.33±0.34		fbmgj10d	39.66±0.4			afbOgj7d	23.44±0.29
afsb75d	26.89±0.42		nfSgj41d	9.01±0.03		fbSgj13d	56.1±0.92			fbSgej5d	34.3±0.1		fbmgj20d	57.94±0.74			afbOgj16d	37.91±0.6
afsb90d	37.19±0.13		nfSgj48d	10.18±0.01		fbSgj20d	59.77±0.89			fbSgej13d	57.72±0.54		fbmgj33d	72.12±0.8			afbOgj25d	42.12±0.06
afsb114d	41.84±0.37		nfSgj63d	11.03±0.15		fbSgj34d	68.89±0.83			fbSgej20d	63.69±0.5		fbmgj44d	83.97±1.24			afbOgj33d	50.86±0.47
dfsb1d	1.95±0.09		nfSgj75d	12.77±0.06		fbSgj41d	74.27±0.71			fbSgej34d	75.4±0.34		fbmgj75d	91.77±0.7			afbOgj48d	94.36±0.93
dfsb7d	10.03±0.17		nfSgj90d	16.56±0.1		fbSgj48d	84.18±1.57			fbSgej41d	91.38±1.22		fbmgj90d	100.72±0.92			afbOgj75d	123.94±0.38
dfsb16d	12.5±0.21		nfSgj256d	27.47±0.07		fbSgj63d	94.45±1.21			fbSgej48d	99.55±1.45						afbOgj90d	127.49±1.62
dfsb25d	15.74±0.19		Ogj	1.9±0.11		fbSgj90d	115.1±0.74			fbSgej63d	105.26±0.71						afbOgj245d	132.7±1.69
dfsb33d	19.89±0.13		nfOgj1d	1.94±0.01		fbSgj256d	122.95±0.56			fbSgej90d	140.8±1.2						dfbOgj1d	12.85±0.58
dfsb48d	25.54±0.84		nfOgj7d	2.93±0.03						fbSgej256d	143.99±0.13						dfbOgj7d	36.1±0.59
dfsb75d	31.05±0.5		nfOgj27d	4.78±0.13													dfbOgj16d	43.04±0.71
dfsb90d	39.71±0.22		nfOgj33d	6.92±0.08													dfbOgj25d	56.88±1.47
dfsb114d	43.83±0.17		nfOgj48d	10.52±0.12													dfbOgj33d	93.63±1.32
			nfOgj63d	11.54±0.07													dfbOgj48d	105.47±1.24
			nfOgj75d	13.93±0.05													dfbOgj75d	131.67±0.76
			nfOgj90d	17.01±0.04													dfbOgj90d	136.09±0.76
			nfOgj245d	23.32±0.17													dfbOgj245d	138.07±0.62
grape juice
bolied grape juice or stimulated grape juice
fermentations
storages
grape juice containing aqueous extract of the grape residue

## Sheet: signficances
samples	furaneol content (mg/L)	Significance			samples	furaneol content (mg/L)	Significance		samples	furaneol content (mg/L)	Significance
mgj	0.48±0.02	a			nfOgj245d	23.32±0.17	a		nfOgj90d	17.01±0.04	a
sb	1.4±0.14	b			nfSgj256d	27.47±0.07	b		nfSgj90d	16.56±0.1	a
Ogj	1.9±0.11	c			afsb114d	41.84±0.37	c		afsb90d	37.19±0.13	b
Sgj	1.69±0.14	c			dfsb114d	43.83±0.17	c		dfsb90d	39.71±0.22	c
					fbmgj90d	100.72±0.92	d		fbmgj90d	100.72±0.92	d
					fbSgj256d	122.95±0.56	e		fbSgj90d	115.1±0.74	e
					afbOgj245d	132.7±1.69	f		afbOgj90d	127.49±1.62	f
					dfbOgj245d	138.07±0.62	g		dfbOgj90d	136.09±0.76	g
					fbSgej256d	143.99±0.13	h		fbSgej90d	140.8±1.23	h
The difference between values were significant( one-way ANOVA, Tukey test,p<0.05, triplicate for per wine)
